# Supplementary material for: An Evolutionary Approach for Identifying Driver Mutations in Colorectal Cancer
Source: PLoS Comput Biol. 2015 Sep 17;11(9):e1004350. doi: 10.1371/journal.pcbi.1004350 (PMC4575033; doi:10.1371/journal.pcbi.1004350)
Supplement: S1 Dataset — The gene list is based on a Hitchhiking Index of 10−7 and is shown together with the output of MutSigCV. Columns: the gene name, the number of unique base pairs that contain non-silent mutations in coding regions, the number of unique base pairs that contain silent mutations in coding regions, the number of non-silent mutations in coding regions, the number of silent mutations, the p-value calculated by MutSigCV, and the q-value calculated by MutSigCV. The gene rank is ordered by q-value from the output of MutSigCV. (CSV) [file pcbi.1004350.s001.csv]

	gene	expr	reptime	hic	N_nonsilent	N_silent	N_noncoding	n_nonsilent	n_silent	n_noncoding	nnei	x	X	p	q
2	KRTAP4-5	996799	468	-7	207680	33440	0	57	0	0	50	74	5295620	4.440892e-16	4.188205e-12
3	TP53	2069567	213	34	482680	95480	0	129	2	0	29	50	3350160	2.664535e-15	1.308814e-11
4	APC	247811	399	28	3172180	608300	0	249	10	0	11	15	1553420	2.775558e-15	1.308814e-11
5	TMPRSS13	527704	576	45	627000	144760	0	56	1	0	15	16	1852620	3.774758e-15	1.42399e-11
6	FAM194B	NA	NA	NA	824560	118360	0	81	2	0	29	51	4718340	4.662937e-15	1.465872e-11
7	PIK3CA	401889	613	11	1246520	199760	0	71	0	0	10	11	1480820	5.77316e-15	1.555619e-11
12	BRAF	305191	616	25	866360	176880	0	35	1	0	1	2	319880	5.342276e-08	8.397168e-05
14	RNF43	782135	399	22	847440	201520	0	41	0	0	3	0	556820	1.723451e-06	0.002321981
792	FLG	433645	548	21	4416060	949300	0	38	9	0	29	40	4882020	0.3704339	1
852	ABCA13	93300	878	-11	5726600	984280	0	55	15	0	27	77	5748820	0.3854206	1
1707	CSMD3	9197	1295	-29	4242260	803660	0	67	13	0	32	68	4399120	0.5499834	1
1842	SYNE1	79159	579	3	10263000	1646040	0	114	25	0	49	88	6971360	0.5715363	1
2221	ARID1A	975965	182	27	2487760	563200	0	30	3	0	2	4	945560	0.622839	1
3801	FAT4	15815	726	-10	5455120	1149280	0	80	17	0	10	31	2083400	0.7725583	1
4514	MUC16	551668	537	-61	15146560	4150960	0	143	40	0	5	42	4480520	0.8197185	1
4782	UNC13C	17740	1075	-30	2556400	420200	0	32	7	0	12	28	1692460	0.835294	1
4980	CSMD2	137660	907	16	3926780	799700	0	38	9	0	22	22	2817100	0.8459773	1
5306	DNAH5	148607	674	-17	5310800	932360	0	51	17	0	50	114	9412700	0.8619092	1
5424	TTN	172693	713	23	40740700	8295980	0	336	89	0	1	89	8400260	0.8679305	1
8163	UNC80	NA	NA	NA	3686540	727100	0	31	10	0	29	59	5327080	0.9565934	1
8933	MLL4	1151198	321	30	2890580	757900	0	33	9	0	10	17	1876600	0.9718068	1
10601	DNAH8	229301	845	25	5210700	874060	0	56	16	0	25	50	4111360	0.9912892	1
10667	LRP2	420134	683	14	5396820	886380	0	43	16	0	50	73	6483620	0.9918015	1
10722	ANK3	213806	634	-8	5002140	998140	0	39	9	0	35	59	6235460	0.9922015	1
10953	COL12A1	359824	486	-8	3426280	732600	0	34	8	0	9	25	1775620	0.9937193	1
11127	ZFHX3	122465	495	-11	4093100	812020	0	35	15	0	50	94	6803940	0.9947544	1
12619	MUC5B	1400716	311	46	5975860	1720620	0	51	21	0	9	25	2720740	0.9993658	1
12655	DST	403209	446	23	7784040	1230680	0	43	8	0	18	24	3276240	0.9994077	1
12903	EYS	28896	1167	-23	3594580	607860	0	44	9	0	0	9	607860	0.9996473	1
12911	PCLO	42656	1075	-27	5638820	1198780	0	53	18	0	1	18	1238820	0.9996594	1
13023	MLL2	1770671	214	65	5964860	1438580	0	40	14	0	13	28	2858240	0.9997419	1
13121	USH2A	82180	967	-25	5848260	1148180	0	46	17	0	1	17	1221660	0.9998066	1
13360	XIRP2	7405	1014	-18	4615160	767800	0	54	14	0	15	35	2016960	0.9999109	1
13407	GPR98	115632	755	-2	7043080	1439680	0	50	20	0	14	35	3162500	0.999923	1
13547	DNAH2	2107779	232	25	5023040	970640	0	42	7	0	0	7	970640	0.9999475	1
13699	DNAH9	42730	859	-75	5079140	964260	0	33	10	0	9	25	1970320	0.9999724	1
14062	AHNAK2	854493	205	30	6237880	1423400	0	33	21	0	21	43	4064940	0.9999958	1
14207	DNAH1	1095946	229	55	4856500	911020	0	31	11	0	1	13	1015080	0.9999982	1
14209	APOB	222162	698	-11	5132820	940940	0	41	16	0	8	29	1525920	0.9999982	1
14243	HMCN1	260400	509	-19	6335780	1290300	0	42	15	0	1	17	1363340	0.9999986	1
14615	TNXB	2242514	203	33	5261520	1287440	0	42	14	0	9	26	2184160	0.9999999	1
14723	NEB	248944	641	13	10118900	1500180	0	59	14	0	11	27	2813140	1	1
14875	HERC2	219134	1011	-32	5406500	1137620	0	27	13	0	4	18	1474220	1	1
